# Supplementary material for: Prevention of mother-to-child transmission of HIV Option B+ cascade in rural Tanzania: The One Stop Clinic model
Source: PLoS One. 2017 Jul 12;12(7):e0181096. doi: 10.1371/journal.pone.0181096 (PMC5507522; doi:10.1371/journal.pone.0181096)
Supplement: S1 File — (XLSX) [file pone.0181096.s001.xlsx]

## Sheet: Women
artificial_id	age_category	sex	pregnant_baseline	status	follow_pregnant	group	pregnancy_outcome
1	Age 25-34	Female		In active follow up	Yes	Followup	1
2	Age 14-24	Female		In active follow up	Yes	Followup	1
3	Age 25-34	Female		In active follow up	Yes	Followup	1
4	Age 25-34	Female		In active follow up	Yes	Followup	1
5	Age 25-34	Female		In active follow up	Yes	Followup	3
6	Age 14-24	Female		LTFU	Yes	Followup	1
7	Age 14-24	Female	Yes	Transfer out		Baseline	1
8	Age 25-34	Female	Yes	In active follow up		Baseline	1
9	Age 25-34	Female	Yes	In active follow up		Baseline	1
10	Age 25-34	Female	Yes	In active follow up		Baseline	1
11	Age 35 and above	Female		In active follow up	Yes	Followup	1
12	Age 14-24	Female	Yes	LTFU		Baseline
13	Age 14-24	Female		Transfer out	Yes	Followup	1
14	Age 25-34	Female	Yes	In active follow up		Baseline	3
15	Age 14-24	Female	Yes	In active follow up		Baseline	1
16	Age 14-24	Female		Died	Yes	Followup	1
17	Age 25-34	Female	Yes	In active follow up		Baseline	1
18	Age 25-34	Female	Yes	In active follow up		Baseline	3
19	Age 14-24	Female	Yes	In active follow up		Baseline	1
20	Age 14-24	Female	Yes	In active follow up		Baseline	1
21	Age 35 and above	Female		In active follow up	Yes	Followup	1
22	Age 25-34	Female	Yes	Died		Baseline	1
23	Age 25-34	Female	Yes	LTFU		Baseline
24	Age 25-34	Female	Yes	LTFU		Baseline
25	Age 25-34	Female		Died	Yes	Followup	3
26	Age 25-34	Female		In active follow up	Yes	Followup	3
27	Age 25-34	Female	Yes	In active follow up		Baseline	1
28	Age 25-34	Female	Yes	In active follow up		Baseline	1
29	Age 14-24	Female	Yes	In active follow up		Baseline	1
30	Age 35 and above	Female	Yes	LTFU		Baseline	1
31	Age 25-34	Female	Yes	LTFU		Baseline	1
32	Age 25-34	Female	Yes	In active follow up		Baseline	1
33	Age 14-24	Female	Yes	In active follow up		Baseline	1
34	Age 25-34	Female	Yes	LTFU		Baseline
35	Age 25-34	Female	Yes	In active follow up		Baseline	1
36	Age 14-24	Female	Yes	LTFU		Baseline	1
37	Age 25-34	Female	Yes	In active follow up		Baseline	2
38	Age 14-24	Female	Yes	In active follow up		Baseline	1
39	Age 25-34	Female	Yes	In active follow up		Baseline	1
40	Age 25-34	Female	Yes	Transfer out		Baseline
41	Age 25-34	Female		In active follow up	Yes	Followup	1
42	Age 14-24	Female		In active follow up	Yes	Followup	1
43	Age 14-24	Female	Yes	In active follow up		Baseline	1
44	Age 14-24	Female	Yes	LTFU		Baseline	3
45	Age 14-24	Female	Yes	In active follow up		Baseline	1
46	Age 25-34	Female		Transfer out	Yes	Followup	1
47	Age 35 and above	Female	Yes	In active follow up		Baseline	1
48	Age 14-24	Female	Yes	LTFU		Baseline
49	Age 25-34	Female	Yes	In active follow up		Baseline	2
50	Age 35 and above	Female	Yes	Transfer out		Baseline
51	Age 14-24	Female	Yes	Transfer out		Baseline
52	Age 25-34	Female	Yes	In active follow up		Baseline	1
53	Age 25-34	Female	Yes	LTFU		Baseline
54	Age 25-34	Female	Yes	LTFU		Baseline	1
55	Age 25-34	Female	Yes	LTFU		Baseline
56	Age 14-24	Female	Yes	In active follow up		Baseline	3
57	Age 25-34	Female	Yes	In active follow up		Baseline	1
58	Age 25-34	Female	Yes	In active follow up		Baseline	3
59	Age 14-24	Female	Yes	In active follow up		Baseline	3
60	Age 14-24	Female	Yes	In active follow up		Baseline	1
61	Age 25-34	Female		Transfer out	Yes	Followup
62	Age 25-34	Female		In active follow up	Yes	Followup	1
63	Age 35 and above	Female		In active follow up	Yes	Followup	1
64	Age 14-24	Female		In active follow up	Yes	Followup	1
65	Age 35 and above	Female		In active follow up	Yes	Followup	3
66	Age 25-34	Female		In active follow up	Yes	Followup	1
67	Age 35 and above	Female		In active follow up	Yes	Followup	1
68	Age 35 and above	Female		In active follow up	Yes	Followup	1
69	Age 35 and above	Female		In active follow up	Yes	Followup	1
70	Age 35 and above	Female		In active follow up	Yes	Followup	1
71	Age 25-34	Female		In active follow up	Yes	Followup	1
72	Age 35 and above	Female		In active follow up	Yes	Followup	1
73	Age 25-34	Female		In active follow up	Yes	Followup	1
74	Age 35 and above	Female		In active follow up	Yes	Followup	1
75	Age 25-34	Female		In active follow up	Yes	Followup	1
76	Age 35 and above	Female		In active follow up	Yes	Followup	1
77	Age 25-34	Female		In active follow up	Yes	Followup	1
78	Age 35 and above	Female		Transfer out	Yes	Followup	1
79	Age 25-34	Female		In active follow up	Yes	Followup	1
80	Age 14-24	Female		LTFU	Yes	Followup
81	Age 35 and above	Female		In active follow up	Yes	Followup	1
82	Age 25-34	Female		In active follow up	Yes	Followup	1
83	Age 25-34	Female		In active follow up	Yes	Followup	1
84	Age 25-34	Female		In active follow up	Yes	Followup	1
85	Age 35 and above	Female		In active follow up	Yes	Followup	1
86	Age 35 and above	Female		In active follow up	Yes	Followup	1
87	Age 35 and above	Female		In active follow up	Yes	Followup	1
88	Age 35 and above	Female		In active follow up	Yes	Followup	1
89	Age 25-34	Female		In active follow up	Yes	Followup	1
90	Age 25-34	Female		In active follow up	Yes	Followup	1
91	Age 35 and above	Female		In active follow up	Yes	Followup	1
92	Age 35 and above	Female		In active follow up	Yes	Followup	1
93	Age 35 and above	Female		In active follow up	Yes	Followup	1
94	Age 35 and above	Female		In active follow up	Yes	Followup	1
95	Age 35 and above	Female		In active follow up	Yes	Followup	1
96	Age 35 and above	Female		In active follow up	Yes	Followup	1
97	Age 35 and above	Female		In active follow up	Yes	Followup	1
98	Age 35 and above	Female		In active follow up	Yes	Followup	1
99	Age 25-34	Female		In active follow up	Yes	Followup	1
100	Age 25-34	Female		In active follow up	Yes	Followup	3
101	Age 35 and above	Female		In active follow up	Yes	Followup	1
102	Age 35 and above	Female		In active follow up	Yes	Followup	1
103	Age 35 and above	Female		LTFU	Yes	Followup
104	Age 25-34	Female		Transfer out	Yes	Followup	1
105	Age 35 and above	Female		In active follow up	Yes	Followup	3
106	Age 14-24	Female		LTFU	Yes	Followup	3
107	Age 35 and above	Female		In active follow up	Yes	Followup	3
108	Age 14-24	Female		In active follow up	Yes	Followup	1
109	Age 14-24	Female		In active follow up	Yes	Followup	1
110	Age 14-24	Female		In active follow up	Yes	Followup	1
111	Age 35 and above	Female		In active follow up	Yes	Followup	1
112	Age 25-34	Female		Transfer out	Yes	Followup	1
113	Age 25-34	Female		In active follow up	Yes	Followup	1
114	Age 25-34	Female		In active follow up	Yes	Followup	2
115	Age 25-34	Female		In active follow up	Yes	Followup	1
116	Age 25-34	Female		In active follow up	Yes	Followup	1
117	Age 35 and above	Female		In active follow up	Yes	Followup	1
118	Age 35 and above	Female		In active follow up	Yes	Followup	1
119	Age 25-34	Female		Died	Yes	Followup	1
120	Age 25-34	Female		In active follow up	Yes	Followup	2
121	Age 35 and above	Female		In active follow up	Yes	Followup	1
122	Age 35 and above	Female		Transfer out	Yes	Followup	3
123	Age 25-34	Female		In active follow up	Yes	Followup	1
124	Age 25-34	Female		LTFU	Yes	Followup

## Sheet: Exposed Infants
artificial_id	sex	correctness_pmtct_prophy_infant	final_final_status
1	F	1	0
2	F	1	0
3	F	1	0
4	F	0	0
5	F	1	0
6	M	0	0
7	M	1	0
8	M	0	0
9	F	0	0
10	M	1	0
11	M	1	0
12	M	1	0
13	M	1	0
14	M	1	0
15	F	1	0
16	M	1	0
17	F	1	0
18	F	1	0
19	F	1	0
20	M	1	0
21	F	1	0
22	M	0	0
23	M	1	0
24	M	1	0
25	M	0	0
26	M	1	0
27	M	1	0
28	F	1	0
29	F	1	0
30	M	1	0
31	F	1	0
32	M	1	0
33	M	1	0
34	F	1	0
35	M	1	0
36	F	1	0
37	M	1	0
38	M	1	0
39	F	1	0
40	F	1	0
41	M	1	0
42	M	1	0
43	F	1	0
44	M	1	0
45	F	0	0
46	F	0	0
47	M	0	0
48	F	0	0
49	F	0	0
50	M	1	0
51	M	1	0
52	F	0	0
53	F	1	0
54	F	1	0
55	F	1	0
56	F	1	0
57	M	1	0
58	M	0	0
59	F	1	0
60	M	0	1
61	M	0	1
62	F	1
63	M	1
64	M	1
65	F	0
66	F	0
67	M	0
68	F	0
69	M	0
70	F	0
71	M	1
72	M	1
73	M	1
74	F	0
75	F	0
76	F	1
77	M	1
78	F	0
79	F	0
80	M	1
81	M	1
82	M	1
83	M	1
84	M	1	0
85	F	0	0
86	M	1	0
87	M	1	0
88	F	1	0
89	F	1	0
90	F	0	0
91	M	1	0
92	M	0	0
93	M	1	0
94	M	1	0
95	F	1	0
96	M	1	0
97	F	1	0
98	M	1	0
99	F	1	0
100	M	1	0
101	F	1	0
102	M	1	0
103	M	1	0
104	M	0	0
105	M	1	0
106	F	1	0
107	M	1	0
108	F	1	0
109	M	1	0
110	F	1	0
111	M	1	0
112	M	1	0
113	F	1	0
114	F	1	0
115	M	1	1
116	F	0
117	M	1
118	F	1
119	M	1
120	M	1
121	F	1
122	M	1
123	M	1
124	F	1
125	M	0
126	M	1
127	F	0
128	F	1
129	M	0
130	F	1
131	F	1
132	F	0
133	F	1
134	M	1
135	F	1

## Sheet: Antenatal Clinic
Months	Number of pregnant women who attended ANC for the first time	Number of known HIV pregnant women who attended ANC	Number of pregnant women who got counseling before testing for HIV	Number of pregnant women who got tested for HIV for the first time in the ANC	Number of pregnant woman detected to be HIV positive in the first HIV test offered in ANC	Number of pregnant women who got the second HIV test in ANC	Number of pregnant women with positive HIV test in the second offered test
2014-04-01	153	1	153	223	5	18	0
2014-05-01	194	2	194	215	4	13	0
2014-06-01	168	1	168	141	4	3	0
2014-07-01	124	0	124	65	2	0	0
2014-08-01	160	0	160	64	5	12	1
2014-09-01	122	3	119	119	0	4	0
2014-10-01	104	0	104	104	4	1	0
2014-11-01	115	0	103	105	4	0	0
2014-12-01	99	0	97	97	2	0	0
2015-01-01	111	0	102	102	4	0	0
2015-02-01	102	0	101	100	1	0	0
2015-03-01	127	0	123	121	3	0	0
Total	1579	7	1548	1456	38	51	1

## Sheet: Labour Ward
Months	Total number of women who delivered	HIV positive pregnant woman from ANC	Number of pregnant women who started ART from ANC	Number of women who were tested during and after delivery	Number of women tested HIV positive during and after delivery	Total number of women with HIV	Number of women who started ART during labor and after delivery	Number of newborns from HIV positive mothers	Number of newborns from HIV positive mothers given ARV	Unknown serostatus at LW arrival
2014-04-01	418	26	23	19	2	28	2	29	15	99
2014-05-01	504	17	No data	29	2	19	2	21	21	85
2014-06-01	476	9	No data	49	2	11	2	8	8	91
2014-07-01	565	10	10	4	0	10	0	10	10	85
2914-08-01	592	17	17	34	1	18	1	18	17	126
2014-09-01	565	18	16	21	2	20	4	18	16	153
2014-10-01	528	16	16	32	2	18	2	18	18	106
2014-11-01	507	11	11	35	1	12	1	12	0 (nvp stock out)	88
2014-12-01	483	13	13	28	1	14	1	14	14	104
2015-01-01	390	9	9	29	1	10	1	10	10	77
2015-02-01	353	12	12	37	3	15	3	17	16	74
2015-03-01	346	10	10	28	1	11	1	9	9	67
Total	5727	168	137	345	18	186	20	184	154	1155
